# Supplementary material for: Potential Bioactivities, Chemical Composition, and Conformation Studies of Exopolysaccharide-Derived Aspergillus sp. Strain GAD7
Source: J Fungi (Basel). 2024 Sep 19;10(9):659. doi: 10.3390/jof10090659 (PMC11432975; doi:10.3390/jof10090659)
Supplement: Supplementary file 1 [file jof-10-00659-s001.zip]

Archive with 1 entries (1 files):
- jof-3129276-supplementary.pdf
